# Supplementary material for: Validation of natural language processing methods capturing semantic incoherence in the speech of patients with non-affective psychosis
Source: Front Psychiatry. 2023 Jul 25;14:1208856. doi: 10.3389/fpsyt.2023.1208856 (PMC10411549; doi:10.3389/fpsyt.2023.1208856)
Supplement: Supplementary file 2 [file Table_2.xlsx]

## Sheet: Sheet1
Table S2. Pearson correlations between all outcome variables at T1 and T2.
		local coherence GloVe	global coherence GloVe	local coherence word2vec	global coherence word2vec	Duration of illness	Age of onset	Days of inpatient care 6 months before T1	Days of inpatient care 2.5 years before T1	Days of inpatient care6 months after T1	PANSS positive symptoms T1	PANSS negative symptoms T1	PANSS disorganized symptoms T1	PANSS excitement T1	PANSS emotional distress T1	Mini-ICF sum score T1	PANSS positive symptoms T1	PANSS negative symptoms T2	PANSS disorganized symptoms T2	PANSS excitement T2	PANSS emotional distress T2	Mini-ICF sum score T2
local coherence GloVe	Pearson Correlation	1	.969**	.576**	.487**	0.0873945	0.0367603	-0.189517	-0.163465	-0.0810375	-0.0175096	-.279*	-0.174654	-0.0541907	-0.134787	-0.227026	-0.245976	-0.104454	-.339*	-0.073562	-.296*	-0.177606
	Sig. (2-tailed)		2.14223e-43	1.49153e-07	1.62006e-05	0.468626	0.760859	0.113435	0.182874	0.560212	0.884765	0.0191706	0.145182	0.653544	0.262416	0.0569179	0.0729868	0.452248	0.0120932	0.597058	0.0295685	0.198848
	N	71	71	71	71	71	71	71	68	54	71	70	71	71	71	71	54	54	54	54	54	54
global coherence GloVe	Pearson Correlation	.969**	1	.569**	.533**	0.058737	0.127559	-0.193065	-0.16476	-0.107409	-0.0468909	-.269*	-0.19858	-0.0929442	-0.143121	-.266*	-.276*	-0.134962	-.407**	-0.156914	-.320*	-0.202387
	Sig. (2-tailed)	2.14223e-43		2.2675e-07	1.71634e-06	0.626568	0.289102	0.106715	0.179385	0.439484	0.697786	0.0240832	0.0968851	0.440748	0.233775	0.0249928	0.0433283	0.330544	0.00226911	0.257158	0.0182429	0.142194
	N	71	71	71	71	71	71	71	68	54	71	70	71	71	71	71	54	54	54	54	54	54
local coherence word2vec	Pearson Correlation	.576**	.569**	1	.923**	0.0563177	-0.0901804	-.253*	-0.0783318	0.106589	-0.153129	-.310**	-.311**	-.278*	-0.129112	-0.163992	-.287*	-0.0202437	-.309*	-0.236991	-0.18711	-0.17401
	Sig. (2-tailed)	1.49153e-07	2.2675e-07		3.06613e-30	0.640866	0.454514	0.033296	0.525466	0.443007	0.202337	0.00892748	0.00838525	0.0189347	0.283222	0.171763	0.0354503	0.884478	0.0228654	0.0844473	0.175482	0.208241
	N	71	71	71	71	71	71	71	68	54	71	70	71	71	71	71	54	54	54	54	54	54
global coherence word2vec	Pearson Correlation	.487**	.533**	.923**	1	-0.0124781	0.00848433	-.257*	-0.094164	0.116816	-0.22267	-.264*	-.359**	-.331**	-0.160435	-0.209436	-.297*	0.016278	-.361**	-0.260915	-0.173584	-0.203821
	Sig. (2-tailed)	1.62006e-05	1.71634e-06	3.06613e-30		0.917741	0.944017	0.0307722	0.444987	0.400225	0.0619783	0.0271638	0.00210923	0.0047556	0.181376	0.0796166	0.029331	0.906997	0.00723605	0.0567002	0.209377	0.139328
	N	71	71	71	71	71	71	71	68	54	71	70	71	71	71	71	54	54	54	54	54	54
Duration of illness	Pearson Correlation	0.0873945	0.058737	0.0563177	-0.0124781	1	-0.2255	0.142697	0.173326	0.0734746	0.0936068	0.0652459	-0.00818547	-0.0545392	0.179214	0.0433492	-0.0618723	0.020144	-0.0894298	0.0650279	0.0416275	0.0391764
	Sig. (2-tailed)	0.468626	0.626568	0.640866	0.917741		0.0586503	0.235176	0.157506	0.597495	0.437482	0.591524	0.945986	0.65146	0.134805	0.719631	0.656714	0.885043	0.520169	0.640379	0.765039	0.778512
	N	71	71	71	71	71	71	71	68	54	71	70	71	71	71	71	54	54	54	54	54	54
Age of onset	Pearson Correlation	0.0367603	0.127559	-0.0901804	0.00848433	-0.2255	1	-0.112123	-0.120364	-.345*	0.110703	0.217637	0.149995	0.102374	0.133976	0.138737	0.0664436	0.0175993	-0.0274471	-0.169702	0.0209971	0.130232
	Sig. (2-tailed)	0.760859	0.289102	0.454514	0.944017	0.0586503		0.351889	0.328219	0.0107432	0.358057	0.0703176	0.21184	0.395577	0.265325	0.248557	0.633104	0.899485	0.843818	0.219902	0.88021	0.347926
	N	71	71	71	71	71	71	71	68	54	71	70	71	71	71	71	54	54	54	54	54	54
Days of inpatient care 6 months before T1	Pearson Correlation	-0.189517	-0.193065	-.253*	-.257*	0.142697	-0.112123	1	.631**	.327*	0.0555478	0.0766746	.266*	-0.110025	-0.0157827	0.174367	-0.0322352	-0.0671328	0.135141	-0.0919942	-0.0548707	0.00832108
	Sig. (2-tailed)	0.113435	0.106715	0.033296	0.0307722	0.235176	0.351889		7.87775e-09	0.0157907	0.645443	0.528116	0.0249354	0.361028	0.896064	0.145854	0.817006	0.629575	0.329897	0.508225	0.693524	0.952381
	N	71	71	71	71	71	71	71	68	54	71	70	71	71	71	71	54	54	54	54	54	54
Days of inpatient care 2.5 years before T1	Pearson Correlation	-0.163465	-0.16476	-0.0783318	-0.094164	0.173326	-0.120364	.631**	1	.303*	0.143076	0.230178	.282*	-0.00997888	0.0850511	.261*	-0.0356125	0.0750078	-0.00036154	-0.0633407	-0.128	0.116425
	Sig. (2-tailed)	0.182874	0.179385	0.525466	0.444987	0.157506	0.328219	7.87775e-09		0.0291595	0.244438	0.0609471	0.0198381	0.935629	0.490447	0.0315047	0.802091	0.597162	0.99797	0.655524	0.365832	0.41111
	N	68	68	68	68	68	68	68	68	52	68	67	68	68	68	68	52	52	52	52	52	52
Days of inpatient care6 months after T1	Pearson Correlation	-0.0810375	-0.107409	0.106589	0.116816	0.0734746	-.345*	.327*	.303*	1	.553**	0.210511	.338*	0.195965	.321*	.408**	.325*	0.153393	.330*	0.102175	0.16619	0.25148
	Sig. (2-tailed)	0.560212	0.439484	0.443007	0.400225	0.597495	0.0107432	0.0157907	0.0291595		1.47123e-05	0.130277	0.0123307	0.155561	0.0180473	0.00217785	0.0163761	0.268123	0.0147678	0.462223	0.229736	0.0666014
	N	54	54	54	54	54	54	54	52	54	54	53	54	54	54	54	54	54	54	54	54	54
PANSS positive symptoms T1	Pearson Correlation	-0.0175096	-0.0468909	-0.153129	-0.22267	0.0936068	0.110703	0.0555478	0.143076	.553**	1	.480**	.640**	.659**	.614**	.636**	.686**	.462**	.465**	.448**	.459**	.642**
	Sig. (2-tailed)	0.884765	0.697786	0.202337	0.0619783	0.437482	0.358057	0.645443	0.244438	1.47123e-05		2.60286e-05	1.83999e-09	4.02435e-10	1.22417e-08	2.52072e-09	1.04633e-08	0.000442197	0.000395157	0.000670727	0.000486359	1.7077e-07
	N	71	71	71	71	71	71	71	68	54	71	70	71	71	71	71	54	54	54	54	54	54
PANSS negative symptoms T1	Pearson Correlation	-.279*	-.269*	-.310**	-.264*	0.0652459	0.217637	0.0766746	0.230178	0.210511	.480**	1	.509**	.578**	.801**	.703**	.298*	.682**	0.132813	0.230455	.410**	.526**
	Sig. (2-tailed)	0.0191706	0.0240832	0.00892748	0.0271638	0.591524	0.0703176	0.528116	0.0609471	0.130277	2.60286e-05		6.77194e-06	1.6156e-07	8.3931e-17	1.14908e-11	0.0304034	1.85789e-08	0.343106	0.0968821	0.00232165	5.17233e-05
	N	70	70	70	70	70	70	70	67	53	70	70	70	70	70	70	53	53	53	53	53	53
PANSS disorganized symptoms T1	Pearson Correlation	-0.174654	-0.19858	-.311**	-.359**	-0.00818547	0.149995	.266*	.282*	.338*	.640**	.509**	1	.592**	.497**	.703**	.496**	.298*	.628**	.328*	.282*	.572**
	Sig. (2-tailed)	0.145182	0.0968851	0.00838525	0.00210923	0.945986	0.21184	0.0249354	0.0198381	0.0123307	1.83999e-09	6.77194e-06		5.43067e-08	1.04682e-05	8.26213e-12	0.000136151	0.0283663	3.79094e-07	0.0154133	0.0388867	6.24444e-06
	N	71	71	71	71	71	71	71	68	54	71	70	71	71	71	71	54	54	54	54	54	54
PANSS excitement T1	Pearson Correlation	-0.0541907	-0.0929442	-.278*	-.331**	-0.0545392	0.102374	-0.110025	-0.00997888	0.195965	.659**	.578**	.592**	1	.586**	.608**	.376**	.526**	0.230985	.686**	.300*	.493**
	Sig. (2-tailed)	0.653544	0.440748	0.0189347	0.0047556	0.65146	0.395577	0.361028	0.935629	0.155561	4.02435e-10	1.6156e-07	5.43067e-08		7.79762e-08	1.86289e-08	0.00504414	4.48668e-05	0.0928644	1.03463e-08	0.027552	0.000153309
	N	71	71	71	71	71	71	71	68	54	71	70	71	71	71	71	54	54	54	54	54	54
PANSS emotional distress T1	Pearson Correlation	-0.134787	-0.143121	-0.129112	-0.160435	0.179214	0.133976	-0.0157827	0.0850511	.321*	.614**	.801**	.497**	.586**	1	.734**	.331*	.576**	0.143691	0.24988	.505**	.586**
	Sig. (2-tailed)	0.262416	0.233775	0.283222	0.181376	0.134805	0.265325	0.896064	0.490447	0.0180473	1.22417e-08	8.3931e-17	1.04682e-05	7.79762e-08		3.46193e-13	0.0144512	5.14887e-06	0.299924	0.0684102	9.92181e-05	3.17073e-06
	N	71	71	71	71	71	71	71	68	54	71	70	71	71	71	71	54	54	54	54	54	54
Mini-ICF sum score T1	Pearson Correlation	-0.227026	-.266*	-0.163992	-0.209436	0.0433492	0.138737	0.174367	.261*	.408**	.636**	.703**	.703**	.608**	.734**	1	.453**	.555**	.445**	.370**	.490**	.762**
	Sig. (2-tailed)	0.0569179	0.0249928	0.171763	0.0796166	0.719631	0.248557	0.145854	0.0315047	0.00217785	2.52072e-09	1.14908e-11	8.26213e-12	1.86289e-08	3.46193e-13		0.00057802	1.31415e-05	0.000746412	0.00591445	0.000168005	2.11115e-11
	N	71	71	71	71	71	71	71	68	54	71	70	71	71	71	71	54	54	54	54	54	54
PANSS positive symptoms T2	Pearson Correlation	-0.245976	-.276*	-.287*	-.297*	-0.0618723	0.0664436	-0.0322352	-0.0356125	.325*	.686**	.298*	.496**	.376**	.331*	.453**	1	.377**	.710**	.598**	.677**	.588**
	Sig. (2-tailed)	0.0729868	0.0433283	0.0354503	0.029331	0.656714	0.633104	0.817006	0.802091	0.0163761	1.04633e-08	0.0304034	0.000136151	0.00504414	0.0144512	0.00057802		0.00500219	1.76639e-09	1.7809e-06	1.92028e-08	2.9167e-06
	N	54	54	54	54	54	54	54	52	54	54	53	54	54	54	54	54	54	54	54	54	54
PANSS negative symptoms T2	Pearson Correlation	-0.104454	-0.134962	-0.0202437	0.016278	0.020144	0.0175993	-0.0671328	0.0750078	0.153393	.462**	.682**	.298*	.526**	.576**	.555**	.377**	1	0.25969	.478**	.581**	.641**
	Sig. (2-tailed)	0.452248	0.330544	0.884478	0.906997	0.885043	0.899485	0.629575	0.597162	0.268123	0.000442197	1.85789e-08	0.0283663	4.48668e-05	5.14887e-06	1.31415e-05	0.00500219		0.0579142	0.000252727	4.12081e-06	1.76448e-07
	N	54	54	54	54	54	54	54	52	54	54	53	54	54	54	54	54	54	54	54	54	54
PANSS disorganized symptoms T2	Pearson Correlation	-.339*	-.407**	-.309*	-.361**	-0.0894298	-0.0274471	0.135141	-0.00036154	.330*	.465**	0.132813	.628**	0.230985	0.143691	.445**	.710**	0.25969	1	.518**	.573**	.575**
	Sig. (2-tailed)	0.0120932	0.00226911	0.0228654	0.00723605	0.520169	0.843818	0.329897	0.99797	0.0147678	0.000395157	0.343106	3.79094e-07	0.0928644	0.299924	0.000746412	1.76639e-09	0.0579142		6.13514e-05	6.04015e-06	5.38263e-06
	N	54	54	54	54	54	54	54	52	54	54	53	54	54	54	54	54	54	54	54	54	54
PANSS excitement T2	Pearson Correlation	-0.073562	-0.156914	-0.236991	-0.260915	0.0650279	-0.169702	-0.0919942	-0.0633407	0.102175	.448**	0.230455	.328*	.686**	0.24988	.370**	.598**	.478**	.518**	1	.492**	.503**
	Sig. (2-tailed)	0.597058	0.257158	0.0844473	0.0567002	0.640379	0.219902	0.508225	0.655524	0.462223	0.000670727	0.0968821	0.0154133	1.03463e-08	0.0684102	0.00591445	1.7809e-06	0.000252727	6.13514e-05		0.00015691	0.00010407
	N	54	54	54	54	54	54	54	52	54	54	53	54	54	54	54	54	54	54	54	54	54
PANSS emotional distress T1	Pearson Correlation	-.296*	-.320*	-0.18711	-0.173584	0.0416275	0.0209971	-0.0548707	-0.128	0.16619	.459**	.410**	.282*	.300*	.505**	.490**	.677**	.581**	.573**	.492**	1	.604**
	Sig. (2-tailed)	0.0295685	0.0182429	0.175482	0.209377	0.765039	0.88021	0.693524	0.365832	0.229736	0.000486359	0.00232165	0.0388867	0.027552	9.92181e-05	0.000168005	1.92028e-08	4.12081e-06	6.04015e-06	0.00015691		1.30259e-06
	N	54	54	54	54	54	54	54	52	54	54	53	54	54	54	54	54	54	54	54	54	54
Mini-ICF sum score T2	Pearson Correlation	-0.177606	-0.202387	-0.17401	-0.203821	0.0391764	0.130232	0.00832108	0.116425	0.25148	.642**	.526**	.572**	.493**	.586**	.762**	.588**	.641**	.575**	.503**	.604**	1
	Sig. (2-tailed)	0.198848	0.142194	0.208241	0.139328	0.778512	0.347926	0.952381	0.41111	0.0666014	1.7077e-07	5.17233e-05	6.24444e-06	0.000153309	3.17073e-06	2.11115e-11	2.9167e-06	1.76448e-07	5.38263e-06	0.00010407	1.30259e-06
	N	54	54	54	54	54	54	54	52	54	54	53	54	54	54	54	54	54	54	54	54	54
PANSS = Positive and Negative Syndrome Scale, five-factor solution of van der Gaag and colleagues (2006); MINI-ICF = International Classification of Functioning, Disability and Health (short version). p-values are reported for descriptive reasons: *p < .05; **p < .01.
